# Supplementary material for: Synthesis and Characterization of Tetraphenylethene AIEgen-Based Push–Pull Chromophores for Photothermal Applications: Could the Cycloaddition–Retroelectrocyclization Click Reaction Make Any Molecule Photothermally Active?
Source: Int J Mol Sci. 2023 May 13;24(10):8715. doi: 10.3390/ijms24108715 (PMC10218099; doi:10.3390/ijms24108715)
Supplement: Supplementary file 1 [file ijms-24-08715-s001.zip]

Archive with 1 entries (1 files):
- ijms-2372434-supplementary.pdf
